# Supplementary material for: Network pharmacology- and molecular docking-based approaches to unveil the pharmacological mechanisms of dihydroartemisinin against esophageal carcinoma
Source: Front Genet. 2022 Nov 25;13:1017520. doi: 10.3389/fgene.2022.1017520 (PMC9732420; doi:10.3389/fgene.2022.1017520)
Supplement: Supplementary file 1 [file Table2.XLSX]

## Sheet: Sheet1
ID	logFC	logCPM	PValue	FDR
GPR155	-4.41015	4.76933	4.94345e-67	3.88209e-63
MFSD4A	-5.32707	5.10706	3.08566e-51	1.21159e-47
CKB	-3.81745	7.35155	2.23254e-40	5.84404e-37
STX12	-1.98281	5.88261	2.21205e-37	4.34281e-34
SIK2	-2.18616	5.02735	5.30033e-35	7.19051e-32
PSCA	-5.74646	8.18436	5.49383e-35	7.19051e-32
CLIC6	-4.45873	5.67988	1.0333e-29	1.15922e-26
XYLT2	-2.18977	5.35863	1.66199e-28	1.63145e-25
DGKD	-2.52762	4.88618	4.07535e-28	3.55597e-25
GKN2	-7.73456	6.3236	6.22545e-28	4.88885e-25
CBLIF	-8.61253	8.29784	1.68526e-27	1.20313e-24
SIDT2	-1.90667	4.8988	8.76127e-27	5.73352e-24
ATP4B	-9.4529	8.57337	1.512e-26	9.13366e-24
GKN1	-8.90619	10.1198	6.47011e-26	3.62927e-23
ATP4A	-9.1784	8.13416	8.05991e-26	4.21963e-23
PDIA2	-5.25241	4.78148	1.00362e-25	4.92588e-23
SLC25A4	-2.31129	4.64684	1.05388e-24	4.86832e-22
ALAD	-1.72076	5.3495	3.37171e-24	1.471e-21
MT1G	-4.09745	7.91013	1.8484e-23	7.63973e-21
GPT2	-2.39589	5.42737	5.50279e-21	2.16067e-18
FGD4	-2.1918	4.59545	3.54586e-20	1.32598e-17
PBXIP1	-1.74065	6.34834	8.06048e-20	2.87723e-17
SUCLG2	-1.82555	6.05554	2.08847e-19	7.13076e-17
HSPB6	-3.75905	5.01328	3.98375e-19	1.30352e-16
LRIG1	-2.13188	5.46464	6.84165e-19	2.1491e-16
CRY2	-1.62387	4.578	8.43184e-19	2.54674e-16
PRKACB	-2.1017	4.85676	1.1777e-18	3.42536e-16
MT-ND6	-2.22185	12.3165	1.22212e-18	3.42761e-16
METTL7A	-2.62911	5.79481	2.07754e-18	5.62585e-16
MTATP8P2	-2.77076	5.25748	3.36453e-18	8.80722e-16
FHL1	-3.14844	5.60223	4.65772e-18	1.17991e-15
UBL3	-1.90805	6.03134	5.59682e-18	1.37349e-15
SYNJ2BP	-1.51764	4.94112	6.15426e-18	1.46453e-15
KIAA1191	-1.30786	6.42704	2.04128e-17	4.71476e-15
MTND6P4	-2.52434	4.85981	3.96158e-17	8.88865e-15
MTND4P12	-2.66522	6.91929	4.61752e-17	1.00726e-14
CMTM4	-2.01908	5.33419	5.57399e-17	1.18304e-14
PDK4	-3.60734	6.11662	6.92233e-17	1.43055e-14
FMOD	-2.64333	6.50733	7.28021e-17	1.46594e-14
PDCD4	-1.7388	5.88853	1.2739e-16	2.50098e-14
MT-ND5	-1.98601	12.4972	1.75039e-16	3.2952e-14
CFD	-2.8735	6.32217	1.76236e-16	3.2952e-14
GLUL	-2.259	7.47547	2.89147e-16	5.28063e-14
RAP1GAP	-2.68883	5.29512	3.0598e-16	5.46105e-14
CIRBP	-1.26163	5.75064	4.81343e-16	8.39997e-14
RAB27A	-1.63643	4.87136	5.13854e-16	8.77238e-14
VSIG2	-3.9448	6.43278	6.58486e-16	1.10023e-13
GPRC5C	-2.62966	5.27391	1.27057e-15	2.07871e-13
KCNQ1	-3.12088	5.64778	1.83213e-15	2.93627e-13
ARHGEF37	-1.88097	4.60419	1.91442e-15	3.00678e-13
MT1F	-2.47027	4.92079	2.10623e-15	3.24318e-13
MT1M	-3.28659	5.2142	2.23062e-15	3.36867e-13
TPX2	2.22915	7.00295	3.54157e-15	5.24753e-13
AL928646.1	-2.106	6.38058	3.93813e-15	5.72706e-13
PGA5	-8.41733	8.83282	7.46436e-15	1.06578e-12
AKR7A3	-3.51916	6.60862	9.81303e-15	1.3761e-12
SMIM14	-1.48653	5.19602	2.1313e-14	2.93633e-12
PGC	-6.29604	13.4835	2.54652e-14	3.4479e-12
FYCO1	-1.50099	5.0097	2.9437e-14	3.91811e-12
SORBS1	-2.87301	5.29365	3.77064e-14	4.93514e-12
AL158206.1	-2.42042	4.76186	4.98081e-14	6.41218e-12
KLF9	-2.11706	5.6532	5.14972e-14	6.5227e-12
RAB4A	-1.09049	5.53004	6.17953e-14	7.70284e-12
SLC4A2	-1.55667	5.46305	6.85828e-14	8.41532e-12
AK3	-1.20144	6.19555	7.9771e-14	9.63756e-12
FKBP5	-2.18785	5.58074	1.80931e-13	2.15281e-11
SECISBP2L	-1.29508	4.76928	2.50021e-13	2.93047e-11
NTN4	-2.06227	4.7813	3.17181e-13	3.66298e-11
IDH2	-1.58683	7.58912	3.94315e-13	4.48777e-11
MTCO1P40	-1.94157	6.2114	4.56811e-13	5.08269e-11
TSC22D3	-1.99316	6.16574	4.59532e-13	5.08269e-11
MT-TY	-2.60965	6.16398	6.22559e-13	6.79021e-11
ABL1	-1.21144	6.30169	7.22272e-13	7.76987e-11
ACO2	-1.137	5.1396	8.30685e-13	8.81536e-11
TSPYL4	-1.3307	4.99369	2.09018e-12	2.18856e-10
RAP1GAP2	-1.6253	5.0778	2.29271e-12	2.36904e-10
UBE2C	2.20147	7.36394	2.87001e-12	2.92703e-10
FLNC	-2.93058	5.41138	2.91446e-12	2.93426e-10
TNS2	-1.83465	5.0881	3.03695e-12	3.01888e-10
FGL2	-2.82071	4.96527	3.08264e-12	3.026e-10
CPA2	-5.29412	4.99203	4.35002e-12	4.21737e-10
FOXN3	-1.31054	5.09664	6.26085e-12	5.99591e-10
B4GALNT3	-1.83294	5.69064	7.09323e-12	6.71122e-10
ACADS	-1.45916	5.11658	7.19763e-12	6.72893e-10
MT-CO1	-1.55993	15.6188	7.88773e-12	7.28734e-10
CRISPLD2	-2.18317	5.44269	9.36961e-12	8.55576e-10
MPC1	-1.44493	6.0788	9.93767e-12	8.97018e-10
BIRC5	2.37082	5.49049	1.03749e-11	9.25843e-10
CDC20	2.09105	6.76252	1.21137e-11	1.06887e-09
MT-TC	-2.42534	4.98342	1.27502e-11	1.11253e-09
MINDY1	-1.53445	4.97283	1.3274e-11	1.1455e-09
CKS2	2.06874	7.91392	1.42019e-11	1.20901e-09
LIPF	-6.90807	12.9801	1.43179e-11	1.20901e-09
EFCAB14	-1.00937	5.52372	2.28715e-11	1.91074e-09
ECT2	2.04683	6.436	2.99441e-11	2.47528e-09
UBE2T	2.02711	5.71384	3.20978e-11	2.62567e-09
CYSTM1	-2.54673	8.28112	4.01531e-11	3.25074e-09
GABARAPL1	-1.47187	5.50979	8.9381e-11	7.16234e-09
EPN3	-1.64455	5.5018	9.4691e-11	7.51119e-09
TK1	2.20814	7.42681	9.66351e-11	7.58876e-09
NFIC	-1.32681	6.75035	1.01048e-10	7.85671e-09
MTND2P28	-2.10761	9.65594	1.18824e-10	9.14825e-09
CDK1	1.82823	5.85863	1.23546e-10	9.41951e-09
TCEA3	-1.61065	5.13796	1.34627e-10	1.01656e-08
GPD1L	-1.46315	5.15102	1.77509e-10	1.3276e-08
AURKB	2.22047	5.50929	1.84874e-10	1.36964e-08
COBLL1	-1.45302	4.60034	2.14916e-10	1.57732e-08
DHRS7	-1.3586	5.47833	2.20835e-10	1.60576e-08
TNS1	-2.27668	6.08696	2.47615e-10	1.78397e-08
USP53	-1.35838	4.57677	3.06024e-10	2.16505e-08
PAFAH2	-1.30784	4.82161	3.15406e-10	2.2115e-08
UBE2S	1.89201	6.14709	3.27509e-10	2.27605e-08
CEP55	1.87764	5.89629	3.57057e-10	2.43823e-08
AP000763.2	-1.76169	5.90056	3.64927e-10	2.47049e-08
KIF2C	1.8683	5.35483	3.84195e-10	2.5787e-08
NEK2	2.09812	5.01143	4.18085e-10	2.77365e-08
MT-CYB	-1.43785	14.517	4.20303e-10	2.77365e-08
ETFDH	-1.34994	4.65875	4.33243e-10	2.80411e-08
TM7SF2	-1.69236	4.63461	4.33353e-10	2.80411e-08
CCNB2	1.77109	5.89555	4.35631e-10	2.80411e-08
ATP8B1	-1.57502	6.12065	4.50446e-10	2.8759e-08
ACSL3	-1.0263	5.98522	6.48204e-10	4.07264e-08
PRKAB1	-1.10517	4.97431	6.57927e-10	4.10056e-08
MT-ND4	-1.19076	15.0256	7.07622e-10	4.3459e-08
TXNIP	-1.8312	8.72733	7.0836e-10	4.3459e-08
ANLN	2.17099	6.15696	7.41981e-10	4.48945e-08
CCNB1	1.83711	6.40876	7.43191e-10	4.48945e-08
KIF18B	2.00767	5.24687	7.9655e-10	4.77504e-08
CENPF	1.92116	5.5879	8.73599e-10	5.19725e-08
LAMB2	-1.41977	6.48291	9.24658e-10	5.45965e-08
MTATP6P1	-1.36225	12.0596	1.01623e-09	5.95554e-08
AKAP12	-2.24685	4.74032	1.08622e-09	6.31769e-08
KIFC1	1.65939	5.30969	1.09411e-09	6.31769e-08
KANK2	-1.86522	5.47029	1.18435e-09	6.78883e-08
KIF20A	2.08239	5.32601	1.22347e-09	6.96224e-08
DLGAP5	1.99438	5.22674	1.24599e-09	7.03938e-08
ADAMTS1	-2.04824	5.16091	1.33652e-09	7.49692e-08
TBC1D9	-1.30859	4.84408	1.44868e-09	8.06845e-08
HPGD	-2.45289	5.07769	1.46099e-09	8.07967e-08
C11orf96	-2.03301	6.05838	1.6858e-09	9.19346e-08
TMEM171	-1.97574	5.06825	1.72771e-09	9.35704e-08
KIF4A	1.94665	4.99769	1.76688e-09	9.50366e-08
KPNA2	1.50431	6.45781	1.8443e-09	9.85257e-08
CKS1B	1.65491	5.81443	1.97244e-09	1.03957e-07
VAMP2	-1.16239	5.57078	2.04098e-09	1.06852e-07
AURKA	1.82782	5.63091	2.05945e-09	1.07105e-07
MYBL2	2.10549	7.19449	2.16668e-09	1.11941e-07
KIF11	1.5504	5.60983	2.21748e-09	1.13816e-07
SMOC2	-2.40741	5.18315	2.77597e-09	1.39742e-07
NUF2	2.22041	4.72331	2.99876e-09	1.49995e-07
CDKN3	2.13093	5.22152	3.25911e-09	1.60332e-07
MMP11	5.15514	6.82166	3.26666e-09	1.60332e-07
CHP1	-1.06813	7.22984	3.335e-09	1.62669e-07
KIF23	1.88566	4.80386	3.40573e-09	1.65094e-07
CALCOCO1	-1.16714	4.81066	3.42808e-09	1.65158e-07
ANKRD22	-1.72326	5.26143	3.59803e-09	1.72289e-07
MT-ND1	-1.33011	13.953	3.96459e-09	1.88691e-07
CENPA	2.0543	4.76247	4.25467e-09	2.01277e-07
MTND4P24	-2.14499	5.21974	4.33368e-09	2.03787e-07
RHOU	-1.928	4.91839	4.36248e-09	2.0392e-07
CXCL17	-2.9151	7.63402	4.41859e-09	2.04913e-07
SYNPO2	-2.81675	5.03965	4.45649e-09	2.04913e-07
CNN1	-2.7429	6.39347	4.46201e-09	2.04913e-07
GSN	-1.46035	7.29486	5.08421e-09	2.3213e-07
NUCB2	-1.30739	4.78502	5.28188e-09	2.39544e-07
TROAP	1.89841	4.94444	5.30761e-09	2.39544e-07
BUB1	1.85912	4.97656	5.63551e-09	2.52889e-07
ASF1B	1.64079	5.97469	5.78714e-09	2.58218e-07
MELK	1.85412	5.41402	6.02182e-09	2.67172e-07
WBP1L	-1.05303	4.81725	6.11701e-09	2.69064e-07
MTCO1P12	-1.54901	8.59549	6.133e-09	2.69064e-07
OXCT1	-1.65363	5.36589	6.5758e-09	2.86887e-07
AOC3	-2.21232	4.91554	7.01037e-09	3.01297e-07
KAT2B	-1.48867	4.667	7.02117e-09	3.01297e-07
WLS	-1.28435	5.92425	7.20499e-09	3.07373e-07
RECQL4	1.85267	5.17	7.24105e-09	3.07373e-07
PARVA	-1.23334	5.08862	7.7286e-09	3.2456e-07
ARSD	-1.51266	4.90173	8.14855e-09	3.40375e-07
PLK1	1.62278	5.58735	8.64512e-09	3.59207e-07
PCNA	1.48031	8.40688	9.0231e-09	3.72939e-07
CDC25B	1.93935	6.90132	9.13432e-09	3.75559e-07
CDC45	2.07605	4.72344	1.00424e-08	4.10743e-07
MT-ND4L	-1.21089	13.2294	1.0778e-08	4.38548e-07
LY6E	2.21068	8.7143	1.11079e-08	4.47333e-07
PPP1R12C	-1.07104	5.08955	1.12212e-08	4.49592e-07
CDCA8	1.52223	5.75026	1.2031e-08	4.79592e-07
IRAG1	-2.08306	4.66134	1.22965e-08	4.87697e-07
TPM2	-1.85856	7.12779	1.33876e-08	5.27339e-07
CDCA5	1.99488	5.03574	1.34974e-08	5.27339e-07
PLAU	3.23455	7.005	1.44626e-08	5.62253e-07
PPP1R12B	-2.10593	4.83409	1.52193e-08	5.88754e-07
LMOD1	-2.69574	5.60674	1.5711e-08	6.04797e-07
BUB1B	1.71833	4.90512	1.64389e-08	6.29729e-07
ELL2	-1.53092	5.76829	1.73017e-08	6.59566e-07
NIBAN1	-1.81112	5.46371	1.80569e-08	6.8503e-07
PTTG1	1.82028	6.11636	1.88596e-08	7.12042e-07
HOXB7	1.84121	5.32869	2.18006e-08	8.1524e-07
MCM4	1.535	6.31441	2.22431e-08	8.27844e-07
TLN1	-1.18159	7.6563	2.27986e-08	8.44515e-07
CSRP1	-1.37825	6.43682	2.30814e-08	8.50977e-07
CHIA	-6.21286	5.23777	2.3589e-08	8.65629e-07
CA9	-2.72392	6.25905	2.45702e-08	8.97441e-07
PBK	1.93919	5.44749	2.51096e-08	9.10625e-07
CKAP2	1.60199	5.69287	2.51631e-08	9.10625e-07
RRM2	1.64599	5.52829	3.00917e-08	1.08399e-06
MXD4	-1.01474	5.13597	3.15767e-08	1.13229e-06
TOP2A	2.52532	7.50989	3.1902e-08	1.13875e-06
MCM7	1.7626	7.02842	3.69202e-08	1.31192e-06
DEPTOR	-2.01135	5.10911	3.99465e-08	1.40782e-06
NR2F2	-1.72339	5.56237	3.99776e-08	1.40782e-06
CENPW	2.09303	6.01222	4.31982e-08	1.50771e-06
AZGP1	-2.96422	5.62582	4.38533e-08	1.51959e-06
FOXM1	1.87849	6.06796	4.42348e-08	1.52358e-06
MT-ND3	-1.30092	12.8832	4.82987e-08	1.64909e-06
MYLK	-2.19294	5.20304	4.87242e-08	1.65641e-06
SKA3	1.9187	4.85745	4.93362e-08	1.66999e-06
FILIP1L	-1.63927	5.31642	4.96335e-08	1.67284e-06
CCDC80	-2.26176	5.15329	4.9977e-08	1.67722e-06
ARRDC4	-1.62833	5.51912	5.24383e-08	1.75233e-06
DDX39A	1.15236	6.25171	5.75342e-08	1.9064e-06
MKI67	1.58287	6.27235	5.8672e-08	1.93593e-06
MAD2L1	1.73116	4.88855	6.4381e-08	2.08919e-06
CCDC186	-1.08952	4.83785	6.56397e-08	2.11258e-06
PGA3	-6.45399	8.5036	6.68109e-08	2.14149e-06
HIPK2	-1.20376	5.34841	6.72434e-08	2.14659e-06
NACC2	-1.1989	4.74373	6.78944e-08	2.1586e-06
CDT1	1.73202	5.71594	6.83257e-08	2.16355e-06
MT-CO3	-1.11745	15.1503	6.88894e-08	2.16533e-06
MT-RNR1	-1.22268	12.2701	6.89331e-08	2.16533e-06
RACGAP1	1.35106	5.811	6.96953e-08	2.17189e-06
HJURP	1.78922	4.80179	7.31931e-08	2.27188e-06
HERPUD1	-1.22952	6.37987	7.70395e-08	2.38185e-06
NRM	1.59489	5.7681	7.96656e-08	2.45339e-06
CA2	-2.37148	7.78988	8.00843e-08	2.45665e-06
LTBP4	-1.32747	6.749	8.57908e-08	2.62146e-06
CXCL8	4.07466	7.08264	9.02545e-08	2.73656e-06
GTSE1	1.61606	4.6891	9.08845e-08	2.74506e-06
SLC41A2	-1.92639	4.60793	9.13083e-08	2.7473e-06
CCNA2	1.49928	5.89205	9.59326e-08	2.87541e-06
TRIP13	2.57879	5.55061	9.86382e-08	2.94527e-06
ISG15	2.9517	8.39681	1.03059e-07	3.05405e-06
SPARCL1	-1.9034	7.59317	1.03464e-07	3.05452e-06
CAVIN2	-1.86955	4.60726	1.05507e-07	3.10316e-06
TMEM47	-1.75861	4.70992	1.07921e-07	3.15057e-06
ARHGAP18	-1.43053	5.05987	1.08673e-07	3.15514e-06
LMNB1	1.40599	5.85975	1.08966e-07	3.15514e-06
SNRPG	1.09934	6.6267	1.16643e-07	3.3553e-06
SNRPGP10	1.23535	6.01036	1.24179e-07	3.54611e-06
BTBD3	-1.30244	5.20745	1.33646e-07	3.7889e-06
IL33	-2.19923	4.6707	1.3425e-07	3.79232e-06
SNRPB	1.15226	8.81522	1.35146e-07	3.80394e-06
TIMELESS	1.42831	5.31019	1.51937e-07	4.2613e-06
BTG2	-1.52073	7.41811	1.55697e-07	4.33845e-06
KIF22	1.23103	5.4152	1.55793e-07	4.33845e-06
PRR11	1.78775	5.02333	1.58085e-07	4.38673e-06
HMGB3	1.82104	5.8542	1.75125e-07	4.82546e-06
TOM1L2	-1.23776	5.73356	1.76611e-07	4.84939e-06
CSRNP1	-1.296	5.66518	1.81917e-07	4.97767e-06
G0S2	-2.10066	5.80977	1.86866e-07	5.09535e-06
SYNM	-2.6376	5.70151	1.90848e-07	5.18591e-06
PER1	-1.44594	5.73615	1.9799e-07	5.34301e-06
ANXA10	-3.06765	6.51863	2.01167e-07	5.41016e-06
UTRN	-1.23646	4.81817	2.02875e-07	5.43746e-06
FP671120.7	-2.35485	5.27014	2.03681e-07	5.4405e-06
STMN1	1.76674	6.3663	2.12749e-07	5.66345e-06
PTPRN2	-2.40782	4.67087	2.21541e-07	5.86506e-06
NFIX	-1.12698	6.44188	2.21816e-07	5.86506e-06
PKMYT1	2.01643	4.81228	2.22791e-07	5.87105e-06
LAMP3	2.92337	5.43551	2.34875e-07	6.1688e-06
GINS1	1.75453	4.79334	2.38572e-07	6.24503e-06
LPP	-1.22763	5.96816	2.40732e-07	6.28062e-06
TUBB	1.09519	9.4161	2.437e-07	6.337e-06
IQGAP3	1.62234	5.50561	2.51258e-07	6.51199e-06
DTL	1.75982	4.88516	2.62459e-07	6.77989e-06
ALDOB	-3.31614	4.91496	2.79638e-07	7.17645e-06
ASPM	1.75109	4.75757	2.96727e-07	7.59022e-06
NUDT1	1.70335	4.97407	3.07981e-07	7.8271e-06
MT-ATP6	-1.00885	13.8827	3.16492e-07	8.01746e-06
PFDN2	1.20633	7.6977	3.33058e-07	8.36139e-06
ALDH1A1	-2.27076	8.08123	3.33263e-07	8.36139e-06
SPP1	5.23582	8.42548	3.4293e-07	8.57652e-06
CALD1	-1.70101	7.36248	3.52172e-07	8.7797e-06
XBP1	-1.23857	7.84142	3.80254e-07	9.4498e-06
CCNG1	-1.02266	6.41271	3.90603e-07	9.67635e-06
MTRNR2L12	-1.40432	5.29984	4.08635e-07	1.00912e-05
NECAB3	-1.03665	4.5781	4.1549e-07	1.02112e-05
FEN1	1.30126	6.07199	4.21252e-07	1.03056e-05
NCAPG	1.57822	4.73324	4.49575e-07	1.08946e-05
ULBP2	3.03905	4.90317	4.50878e-07	1.08946e-05
RELL1	-1.16904	5.06353	4.74272e-07	1.14247e-05
MMP3	4.91043	6.60607	4.81163e-07	1.15553e-05
NDC80	1.78782	4.70951	5.30259e-07	1.26185e-05
MYH11	-2.76055	7.69179	5.49189e-07	1.30295e-05
ALYREF	1.05064	6.50148	5.54082e-07	1.30667e-05
IGFBP6	-2.19515	6.99668	5.72029e-07	1.33695e-05
DCXR	-1.02583	6.56363	5.85155e-07	1.36052e-05
GADD45B	-1.51466	5.83474	5.8558e-07	1.36052e-05
MYL9	-2.01464	8.25121	6.37839e-07	1.47757e-05
RFC3	1.55303	5.43624	6.46274e-07	1.4927e-05
IL6ST	-1.14133	5.99643	6.5346e-07	1.50487e-05
EPB41L4B	-1.4305	4.68795	6.63726e-07	1.52405e-05
TFF2	-3.7053	8.68072	6.68292e-07	1.53006e-05
TGFBR2	-1.32308	6.26896	7.37409e-07	1.68339e-05
SMTN	-1.27647	5.51827	7.50459e-07	1.70822e-05
CDC6	2.40325	5.13946	7.83718e-07	1.77877e-05
CTHRC1	2.79848	6.47387	8.36075e-07	1.89213e-05
AD000090.1	-1.77161	5.13065	8.73959e-07	1.96091e-05
MMP12	3.98269	6.69149	8.88265e-07	1.98734e-05
NNT	-1.18386	4.90355	1.06358e-06	2.36609e-05
MFAP4	-1.93959	6.95277	1.09258e-06	2.41691e-05
PCSK9	2.95878	4.73156	1.11848e-06	2.46725e-05
GALNT10	-1.12568	4.79183	1.15022e-06	2.53016e-05
IGFBP2	-1.83205	7.03144	1.18491e-06	2.58522e-05
LMNB2	1.20819	6.67465	1.18513e-06	2.58522e-05
CDCA4	1.59485	5.60715	1.34101e-06	2.90911e-05
WDR72	2.72746	4.74177	1.36684e-06	2.95697e-05
ARHGAP11A	1.45061	4.70498	1.38399e-06	2.98584e-05
MT-RNR2	-1.17525	14.6917	1.39871e-06	3.00932e-05
FLNA	-1.63721	9.39602	1.45101e-06	3.09642e-05
MT1E	-1.80773	7.6332	1.46612e-06	3.12017e-05
MTRNR2L2	-1.3824	4.61866	1.49978e-06	3.18318e-05
ARID5B	-1.04257	5.32224	1.50714e-06	3.19018e-05
PLAUR	1.8481	5.77339	1.55081e-06	3.25037e-05
CST1	4.53299	7.28416	1.55317e-06	3.25037e-05
RASSF6	-1.80523	4.7302	1.55627e-06	3.25037e-05
CXCL1	3.75891	7.80771	1.56293e-06	3.25562e-05
TYMP	2.35577	7.08042	1.6226e-06	3.37098e-05
PLPP3	-1.22661	5.04604	1.71503e-06	3.52569e-05
RFC4	1.64415	5.21993	1.81467e-06	3.67063e-05
HMMR	1.67789	4.89071	1.81502e-06	3.67063e-05
MPC2	-1.04917	5.66618	1.8178e-06	3.67063e-05
PODN	-1.94344	4.64391	1.85928e-06	3.74383e-05
FAM107B	-1.6716	5.59326	1.9456e-06	3.89766e-05
SERPINH1	1.67125	7.06933	1.96413e-06	3.92476e-05
CCDC69	-1.65342	4.74748	2.00797e-06	4.00218e-05
HPCAL1	-1.01905	5.0361	2.07652e-06	4.11757e-05
MYORG	-1.39538	5.35225	2.08031e-06	4.11757e-05
FBLN1	-1.80785	6.33944	2.09644e-06	4.13653e-05
SNX10	2.02576	4.79254	2.21699e-06	4.34166e-05
MUCL3	-3.51874	6.35026	2.284e-06	4.46176e-05
SULT1B1	-2.71038	4.84585	2.40314e-06	4.67125e-05
RAD51AP1	1.80019	5.04631	2.42977e-06	4.71135e-05
TFRC	1.87369	7.49802	2.44905e-06	4.73704e-05
GREM1	-2.06595	5.73961	2.48372e-06	4.79229e-05
RAB27B	-1.35577	5.08428	2.63091e-06	5.06385e-05
E2F1	1.31986	5.22717	2.71323e-06	5.20018e-05
CYRIB	1.14032	5.23522	2.71498e-06	5.20018e-05
MCM2	1.74385	5.59695	2.82239e-06	5.39275e-05
GALNT12	-1.3903	5.00439	2.84161e-06	5.40765e-05
PRELP	-2.09534	4.67357	2.90262e-06	5.50569e-05
IGLV3-10	-2.59737	6.55717	2.90954e-06	5.50569e-05
VSIG1	-2.92806	6.07771	2.98683e-06	5.63836e-05
BOP1	1.26489	6.41794	3.36541e-06	6.29251e-05
IQGAP2	-1.8895	5.03178	3.40937e-06	6.3593e-05
C1orf116	-1.53647	6.55424	3.41732e-06	6.3593e-05
MT-ND2	-1.0483	13.9312	3.50523e-06	6.50746e-05
UHRF1	1.41885	4.85754	3.54957e-06	6.57424e-05
ANP32E	1.05335	6.33471	3.62619e-06	6.63787e-05
ACTA2	-1.75135	7.06131	3.96061e-06	7.19969e-05
ITM2A	-1.69943	4.59967	4.14702e-06	7.50382e-05
USP54	-1.05429	4.73384	4.18085e-06	7.54763e-05
H2AX	1.27246	7.55177	4.42035e-06	7.92535e-05
ACTL6A	1.1828	5.97772	4.48129e-06	8.0163e-05
CENPM	1.53895	4.68867	4.61536e-06	8.21089e-05
CACFD1	-1.12062	4.89078	4.64675e-06	8.22533e-05
IGFBP5	-1.63379	7.71331	4.65051e-06	8.22533e-05
CST3	-1.01325	8.45784	4.98623e-06	8.73151e-05
RANBP1	1.10083	6.47185	4.99432e-06	8.73151e-05
TTK	1.43092	4.78499	5.46641e-06	9.43467e-05
CFH	-1.53512	5.16613	5.55859e-06	9.55178e-05
CPM	-1.59044	4.65731	5.69452e-06	9.764e-05
TAGLN	-1.78615	6.14588	6.04921e-06	0.000102916
ATAD2	1.2467	5.68282	6.05464e-06	0.000102916
MRGBP	1.142	5.09733	6.1302e-06	0.000103751
MAOA	-1.37733	5.94756	6.16625e-06	0.000104137
ZWINT	1.19907	5.98931	6.20812e-06	0.000104619
COL10A1	5.05399	5.28553	6.46111e-06	0.000107726
EZH2	1.32266	4.85339	7.05318e-06	0.000117101
MELTF	2.53348	4.79558	7.15825e-06	0.000118594
PKD1	-1.07218	4.76445	7.32718e-06	0.000120495
JPT1	1.18633	6.99035	7.33437e-06	0.000120495
TACC1	-1.20368	5.74397	7.35052e-06	0.000120509
ACTG2	-2.24837	7.41352	7.39318e-06	0.000120956
SPON1	-1.85621	5.05394	7.45704e-06	0.000121747
FANCI	1.40889	4.56613	7.50337e-06	0.000122249
ELAPOR1	-2.21036	5.74127	7.66546e-06	0.000124631
MIR22HG	-1.10749	4.71997	7.74649e-06	0.000125688
STIL	1.48993	4.52333	8.34505e-06	0.000135038
CHPT1	-1.18187	4.77435	8.35712e-06	0.000135038
ALG3	1.07517	6.80239	8.72858e-06	0.000140751
CCN2	-1.54116	7.82695	8.80168e-06	0.000141639
CCT5	1.1072	7.06929	8.86832e-06	0.000142419
ABCA2	-1.25298	4.99809	9.02733e-06	0.000144677
NTN1	-1.71845	5.02512	9.2268e-06	0.000147273
MEST	1.96276	5.38574	9.95277e-06	0.000158538
MFAP2	2.66637	4.74127	1.02237e-05	0.000162523
SH3BGRL	-1.01353	7.18109	1.08797e-05	0.000172603
RBPMS	-1.25515	4.8643	1.11702e-05	0.000176498
RHOB	-1.16898	8.6602	1.19016e-05	0.000187302
SLC9A3	-2.22074	4.97358	1.20689e-05	0.000189554
ACSS1	-1.22754	5.04492	1.23219e-05	0.000192374
RAB3D	-1.01793	5.59811	1.23703e-05	0.000192745
ACOX3	-1.01453	4.63176	1.24588e-05	0.000193358
KNTC1	1.36117	4.68026	1.28493e-05	0.000199025
MT1X	-1.57659	5.70211	1.33139e-05	0.000205411
GINS2	1.76588	4.54283	1.36005e-05	0.000208602
SLC19A2	-1.03869	4.73083	1.36598e-05	0.000209104
FNBP1	-1.26134	5.12163	1.36971e-05	0.000209267
MAP3K20	-1.25197	5.11843	1.48232e-05	0.000224723
EEF1AKMT4	1.49435	4.78655	1.57478e-05	0.000237064
CLDN1	2.50225	7.93154	1.68492e-05	0.000252032
MCM6	1.02244	5.91953	1.6926e-05	0.000252699
NME1	1.44754	5.21069	1.69608e-05	0.000252738
RPL39L	2.28088	5.53121	1.73645e-05	0.000258265
NCAPG2	1.3601	4.77719	1.9402e-05	0.000283772
LRFN4	1.2819	5.21686	2.0675e-05	0.000300668
GPX3	-1.64701	6.62712	2.12184e-05	0.000307432
DSCC1	1.52404	4.59937	2.13349e-05	0.000308507
BCL2L12	1.10052	4.99763	2.14104e-05	0.000308507
RBM47	-1.18607	6.40082	2.15055e-05	0.00030931
TEAD4	1.03166	5.46621	2.1707e-05	0.000311637
CYBRD1	-1.40912	6.06494	2.1962e-05	0.000314722
CFL2	-1.25607	4.7145	2.21746e-05	0.000317189
GPRIN1	1.84325	4.56702	2.29795e-05	0.000328105
MMP9	3.23929	6.1348	2.35045e-05	0.000334992
PMEPA1	2.00882	6.86084	2.42426e-05	0.000343641
CXCL6	3.90649	5.15782	2.42908e-05	0.000343704
MT1H	-2.28408	4.90935	2.5628e-05	0.00036003
PRRX2	2.26848	5.16788	2.62914e-05	0.000367377
SASH1	-1.33304	4.62718	2.64773e-05	0.000369318
MECOM	-1.56003	5.29104	2.71384e-05	0.000376533
IFI6	2.33052	10.1442	2.74622e-05	0.000380353
MCM5	1.18891	5.69898	2.78301e-05	0.00038381
CDH3	2.37875	7.04776	2.78584e-05	0.00038381
SLC39A14	-1.22218	6.61864	2.81883e-05	0.000387675
LAMC2	2.46794	8.15123	2.83859e-05	0.00038971
RUVBL1	1.20783	4.97862	2.90616e-05	0.000397597
SRPX	-1.60143	4.70875	2.95427e-05	0.000402775
PRR7	1.54069	5.27448	2.9985e-05	0.000407624
DNMT1	1.04077	5.11873	3.30856e-05	0.000444462
DTYMK	1.00554	5.51117	3.31044e-05	0.000444462
IFITM1	1.78237	7.72922	3.45422e-05	0.000461327
MMP14	1.44235	8.03773	3.48578e-05	0.000463178
AC026401.3	1.29381	5.50058	3.77934e-05	0.000499162
TCF19	1.09429	5.28742	3.81452e-05	0.000502608
HMGB2	1.195	7.14404	3.86594e-05	0.000508529
SELENBP1	-1.77011	5.81246	3.8778e-05	0.000509236
BRIX1	1.18003	5.06423	4.06124e-05	0.000529783
JCHAIN	-2.18782	8.27775	4.25889e-05	0.000550989
SAPCD2	1.48843	5.29904	4.27954e-05	0.000552751
ACOT7	1.13489	5.99864	4.44961e-05	0.000571896
OAS3	1.361	6.72789	4.64509e-05	0.000595072
TPM1	-1.19184	5.42078	4.70014e-05	0.000600868
HES4	1.64345	6.18915	4.70564e-05	0.000600868
TONSL	1.18781	4.94375	4.83307e-05	0.000614144
CYB5R1	-1.00932	5.37228	4.8728e-05	0.000616785
FAM3B	-1.96338	4.60956	4.9372e-05	0.000623041
CDK18	-1.05035	4.85614	5.37062e-05	0.000669452
KIF20B	1.14782	4.77817	5.39671e-05	0.000670575
PIK3R1	-1.01367	4.78146	5.46222e-05	0.000677643
CHAF1A	1.0675	4.89731	5.57444e-05	0.000689388
AL161431.1	4.25687	5.17688	5.58901e-05	0.000690102
RPA3	1.07826	5.21396	6.01426e-05	0.000741444
TACC3	1.17706	5.16255	6.10614e-05	0.000747331
PSMB3	1.16691	8.71098	6.11911e-05	0.000747331
PUS7	1.1993	5.16328	6.13983e-05	0.000748697
CDH24	1.55063	4.58738	6.17285e-05	0.000751471
LOXL2	1.77259	5.49656	6.18172e-05	0.000751471
AC010970.1	-1.67951	5.56425	6.25284e-05	0.000758942
TNFRSF18	2.88794	4.87852	6.48909e-05	0.00078519
CDK2	1.03718	4.79454	6.91704e-05	0.000831846
PAFAH1B3	1.14508	5.71462	6.9365e-05	0.000832911
AP1S1	1.07663	6.27703	6.97966e-05	0.000834491
SLC43A1	-1.58977	4.79671	6.98154e-05	0.000834491
APOE	2.39153	7.61214	7.00934e-05	0.00083654
ABLIM1	-1.15257	6.88037	7.03337e-05	0.000838134
DBF4	1.43204	4.83808	7.11333e-05	0.00084516
ETV4	1.78003	5.79846	7.19995e-05	0.000854097
TTYH3	1.28792	7.31491	7.30252e-05	0.000863655
ADA	-1.11058	4.69091	7.58014e-05	0.000891121
RBL1	1.24855	4.53734	7.84048e-05	0.000918974
MZT1	1.04568	5.71148	7.93565e-05	0.000928744
MMP1	2.9471	8.15826	7.95639e-05	0.000929287
RGS2	-1.40056	6.41281	7.9875e-05	0.00093065
DOP1B	-1.0092	4.95251	8.06444e-05	0.000936059
TIMP3	-1.45524	7.52121	8.08137e-05	0.000936059
OAS2	1.71716	6.55951	8.09772e-05	0.000936545
AC092718.4	1.06075	5.31749	8.13564e-05	0.000939547
TMSB10	1.0643	12.2369	8.2703e-05	0.000952297
FXYD5	1.36878	7.16016	8.43181e-05	0.000967428
SAA1	3.30092	7.44941	8.43866e-05	0.000967428
MTHFD1L	1.04563	5.07029	8.58982e-05	0.00098189
SYNPO	-1.08543	5.82556	8.62116e-05	0.00098404
PTK7	1.60627	5.97186	8.72551e-05	0.000991795
SH3RF2	-1.01163	5.1897	8.91937e-05	0.00100782
MMP10	3.88251	5.56574	9.371e-05	0.0010528
MIS18A	1.16133	4.91918	9.40832e-05	0.0010554
ACKR1	-1.93581	4.92162	9.42106e-05	0.0010554
DSN1	1.0469	5.23132	9.94564e-05	0.00110785
NPM3	1.14713	5.39754	0.000100905	0.00112239
DUSP10	1.52586	4.65883	0.000103847	0.00115185
DCN	-1.42346	6.19681	0.000105959	0.00117362
AHCYL2	-1.28156	5.33112	0.000107936	0.00119383
COL1A1	2.35913	10.6753	0.000108099	0.00119396
PPP1R3C	-1.97114	4.81964	0.000108332	0.0011942
CENPU	1.30261	4.8912	0.000109609	0.00120386
LIMK1	1.07182	5.41878	0.000110464	0.00121156
RHBDF2	1.14633	5.48343	0.000112849	0.00122966
PMAIP1	1.48803	5.26315	0.000114152	0.00123988
BSPRY	-1.15954	4.90792	0.00011458	0.00124154
AGTRAP	1.17678	6.08736	0.000117429	0.00126846
SMC4	1.01667	5.83415	0.000117836	0.0012696
PYCARD	1.13507	5.79467	0.000125194	0.00133762
DES	-2.40048	8.64162	0.000128618	0.00136676
TNFSF10	1.736	7.13976	0.00013205	0.00139568
RGS19	1.14358	5.05369	0.000133065	0.00140263
TFF1	-2.79928	9.84622	0.000134357	0.00141435
RGS1	2.18154	5.55478	0.000140551	0.00147166
S100A7	6.06771	11.5748	0.000141048	0.00147294
STARD10	-1.18167	6.89115	0.00014654	0.00152018
NCAPD2	1.00637	6.76896	0.000148266	0.00153404
PHYH	-1.02146	4.87662	0.000152002	0.00156856
CCNE1	2.1019	4.95655	0.000159084	0.0016288
AL035661.1	-1.16163	5.09586	0.000159844	0.00163445
C1orf115	-1.12317	4.84284	0.000160741	0.00164148
INSIG1	-1.02334	6.13815	0.000164992	0.00167617
MTCO2P12	-1.11037	6.16181	0.000165921	0.00168343
ITGA2	1.30729	6.09735	0.000168105	0.00170339
CRAT	-1.05222	5.81182	0.000171417	0.00172494
RMI2	1.36493	4.59163	0.00017155	0.00172494
ENPP4	-1.40732	4.72715	0.000172933	0.00173663
SHROOM3	-1.34865	5.33747	0.000177712	0.00177805
RNU6-1016P	-1.02575	4.97863	0.000183577	0.00182948
CHGA	-3.08774	5.2544	0.000198797	0.00196619
COL12A1	1.74751	6.62597	0.000202956	0.00199977
TREM2	2.1069	4.69643	0.00020344	0.00200203
CDKN1C	-1.21468	5.17883	0.00020523	0.00201207
CGAS	1.40566	4.6289	0.000223312	0.00215439
SH3BGRL2	-1.4532	6.1914	0.000229281	0.00219847
MRPL14	1.00665	7.17998	0.000238849	0.00227632
FCGR3A	2.03456	5.32846	0.000256515	0.00241401
MUC6	-3.06787	7.66044	0.000256679	0.00241401
SPINDOC	1.10529	4.96294	0.000257925	0.00241994
COL7A1	2.26301	6.2557	0.000260494	0.00243821
ATP1B1	-1.13511	8.95198	0.000260819	0.00243835
BAMBI	2.46613	5.35181	0.000263097	0.00244799
TRIB3	1.74851	5.6294	0.000268771	0.00249487
CENPH	1.26264	4.52557	0.000270712	0.00250696
ZC3H12A	1.30954	6.79175	0.000274736	0.00253525
FGD6	1.21787	4.83151	0.000286427	0.0026277
TMC6	1.00758	4.85109	0.000294405	0.00267899
H1-10	1.02482	7.45925	0.000297859	0.00270727
TRIP6	1.06248	6.48024	0.000299762	0.00271828
DUOX1	-1.38605	5.73889	0.000309009	0.00278725
APOC1	2.21238	5.33798	0.000309142	0.00278725
EFNB1	1.23227	7.25054	0.000315475	0.00283458
INHBA	2.33184	5.44015	0.000321473	0.00286878
TGFBI	2.16962	7.26615	0.000322503	0.00287471
IGHG4	3.54758	8.44191	0.000324026	0.00288501
MT-TP	-1.09973	12.8718	0.000335802	0.00297093
TMPRSS2	-1.78524	5.90495	0.000336325	0.00297093
CPNE1	1.00515	7.00523	0.000338117	0.00298341
RNASE1	-1.28791	8.27123	0.000340182	0.00299826
CD276	1.07388	6.25499	0.000347665	0.00305735
FBLN5	-1.2231	4.71407	0.000361207	0.00315875
HSPB8	-1.60282	5.73769	0.000363933	0.00317199
SEMA3B	-1.36857	4.79286	0.000366072	0.0031871
PTGS1	-1.25951	4.88228	0.000367238	0.00319371
MMP13	5.34763	5.70752	0.000374458	0.0032529
SOX21	-1.79498	4.6182	0.00038485	0.00333948
IGHA2	-2.02215	9.20586	0.000385848	0.00334445
MYRF	-1.79548	5.61657	0.000393708	0.00340507
RAC2	1.35298	6.1333	0.000394783	0.00340982
NR0B2	-2.35235	4.92475	0.000402726	0.00346777
BGN	1.78566	9.39161	0.000403168	0.00346777
HOXC10	1.75861	4.59036	0.000411715	0.00352969
PPP1R35	1.00948	5.21407	0.000431678	0.00368074
H2AC8	1.94284	4.76206	0.000442715	0.00376668
CXCL5	4.70282	5.85355	0.00044354	0.00376961
ADAM8	1.82302	5.01112	0.000445097	0.00377468
GATA6	-1.6793	5.73881	0.000459499	0.00388005
KIF13B	-1.1303	5.00921	0.000461675	0.00389423
PTGES	2.13855	5.73474	0.000467929	0.00393961
SEM1	1.24973	5.49144	0.00047087	0.00395904
IFI27	1.54139	7.98893	0.000478604	0.00401546
PON2	1.36358	6.13406	0.000494393	0.00413028
MUC5AC	-2.74499	6.68579	0.000495926	0.0041344
SLC16A3	1.07422	4.8959	0.000498669	0.00415275
FOXA1	-1.2889	5.71733	0.000521526	0.00429753
CDCA7	1.27017	5.77472	0.000524218	0.00431518
KLF2	-1.17129	6.0505	0.000543087	0.0044565
COL27A1	1.55547	4.61317	0.000548223	0.00448926
TFCP2L1	-1.19496	5.09679	0.000587225	0.00477379
PLOD3	1.18499	6.34437	0.00061296	0.004937
MAGEA3	5.44323	5.18958	0.000623898	0.00500456
PTPRJ	-1.0612	4.64807	0.000626694	0.00502187
KCNS3	1.99756	4.66098	0.00066192	0.00525587
THBS1	-1.19291	7.32993	0.000664554	0.00526718
XPR1	1.01698	5.49216	0.000664685	0.00526718
VILL	-1.50501	4.7218	0.000667614	0.00527973
FAM111B	1.15413	4.66448	0.000672014	0.00530918
FSCN1	2.16784	8.81298	0.000689351	0.00542976
RUNX3	1.68304	5.00919	0.00070392	0.00552788
NXPH4	2.78173	5.25037	0.000716535	0.00561012
IFI27L2	1.11487	5.52646	0.000721788	0.00564
B3GNT5	1.30054	5.52257	0.000725954	0.00566562
TNFRSF12A	1.25159	6.90775	0.00072651	0.00566562
IFIT1	1.98908	4.93509	0.000728506	0.00567511
RHOBTB3	-1.04385	4.7552	0.00074089	0.00574922
PLEKHG4	1.55217	4.56208	0.000742566	0.00575654
STEAP1	1.29776	5.82411	0.000774849	0.00597143
STAT1	1.06809	7.13943	0.000816157	0.00621055
ARFGEF3	-1.37606	4.71298	0.000835286	0.00634382
SLC6A14	2.93569	5.36046	0.000845713	0.00639825
TAP1	1.09925	6.92714	0.000852314	0.00643471
PRAME	3.59326	4.62761	0.000857761	0.00646449
FBN1	-1.31977	5.24903	0.000879637	0.00658512
CITED2	-1.01336	6.06796	0.000896042	0.00666978
FA2H	-1.51012	5.62856	0.00091071	0.00676614
IER5L	1.04558	4.83285	0.000912087	0.00676996
MDFI	1.25476	5.96186	0.000917285	0.00680211
MDK	1.36055	8.03507	0.000920024	0.00681599
SLC44A3	-1.16489	4.76587	0.000926532	0.00684483
FBLN2	-1.34891	5.92719	0.000935581	0.00689223
IGHG1	2.87779	10.9861	0.000945906	0.00694224
NUP107	1.14516	4.81847	0.000959202	0.00701541
GBP1	1.51916	6.04402	0.000962643	0.00703222
S100A7A	5.4155	5.24496	0.00097384	0.0071008
MYO1B	1.08631	6.12541	0.000990003	0.00720528
ITGB8	1.288	5.10066	0.000992074	0.00721366
LAMB3	1.32445	8.39718	0.000999251	0.00725242
ATP1B3	1.20202	8.5759	0.00102342	0.00740044
OLFM2	2.17612	5.14665	0.0010402	0.00749419
MAGEA6	5.2313	4.80997	0.00104241	0.00749582
IGHG3	2.98082	7.89704	0.00105592	0.00756768
IFIT3	1.61257	6.22765	0.00107606	0.00767511
SCARB1	1.25716	4.93705	0.00111574	0.00790788
PSMD3	1.20186	7.17432	0.00113593	0.00800763
FZD6	1.27044	6.66474	0.00114064	0.00803355
ANTXR2	-1.06191	4.76634	0.00114307	0.00804351
COL5A2	1.65071	7.05686	0.0011632	0.00814864
CCDC34	1.23123	4.59792	0.00116589	0.00815292
EMP1	-1.38929	7.67115	0.00122427	0.00850063
HSPA1B	1.27745	7.04026	0.0012311	0.0085254
CCT2	1.08751	7.10208	0.00124469	0.00859679
KLK11	-1.53193	6.28143	0.001256	0.00865205
ADORA2B	1.48838	4.62589	0.00134812	0.0091979
ZNF367	1.0111	4.60172	0.00135385	0.00922901
COL5A3	1.66255	5.00785	0.00136114	0.00927065
UBE2L6	1.08918	7.09762	0.00143294	0.00971752
C1orf210	-1.03172	5.15522	0.00145612	0.00983228
CTSC	1.29268	5.32415	0.00148728	0.0100095
PSMB9	1.27278	6.05797	0.00148747	0.0100095
NMB	1.3576	5.57053	0.00157399	0.0104928
TMEM37	-1.03439	4.65531	0.00160438	0.0106322
F2R	1.23237	5.91842	0.0016068	0.0106393
ST6GALNAC1	-1.5624	5.65718	0.00165526	0.0108776
IGHA1	-1.79707	11.5142	0.00173625	0.0113151
GGT6	-1.37089	5.25711	0.00181026	0.0116908
OLFML2B	1.62574	5.01833	0.0018177	0.0117196
RAMP1	-1.2653	5.42763	0.00182004	0.011725
TM4SF1	1.09844	8.36758	0.00185531	0.0118839
SNORD14E	1.96544	4.60905	0.00193748	0.01229
ODF3B	1.03633	5.23601	0.00195704	0.0123784
ABHD11	1.06583	5.97006	0.0019849	0.012513
FCER1G	1.39447	7.0383	0.00203595	0.0127295
IFI16	1.36393	6.92563	0.00214591	0.0132796
SPARC	1.33907	9.09949	0.00216163	0.0133453
HOXB9	2.39226	4.55761	0.00219994	0.0135181
TNC	2.36899	7.98062	0.00221251	0.0135741
C9orf152	-1.69458	5.21615	0.00221584	0.0135743
S100A6	1.07374	11.0355	0.00221599	0.0135743
NFKBIE	1.24449	5.13321	0.00222258	0.0135942
MFSD2A	1.6955	5.08514	0.00222271	0.0135942
DUSP2	1.48809	4.57743	0.00223352	0.0136391
TNFAIP3	1.2763	6.35173	0.00223681	0.0136486
AQP1	-1.16656	6.54068	0.00226512	0.0137891
CLDN4	1.50659	7.81177	0.00234265	0.0141951
EPSTI1	1.27292	4.88444	0.00238141	0.0143967
FADD	1.45619	5.11639	0.00238489	0.0144066
SULF1	1.72193	6.03961	0.00238722	0.0144096
LPCAT1	1.00907	5.559	0.00239739	0.0144487
CEL	3.83451	5.52043	0.00249192	0.0149268
A2M	-1.10285	8.16115	0.00251155	0.01501
ACTL8	4.8995	4.69808	0.00252499	0.0150446
FBXO32	-1.00747	5.60127	0.00258297	0.0153551
IFI44	1.40669	6.39869	0.00259538	0.0154055
CHST2	2.08246	5.21989	0.00263251	0.0155906
MSC	2.00189	4.90148	0.00266308	0.0157242
RAI14	1.13047	5.63946	0.00271121	0.0159484
TPSB2	-1.21334	4.72643	0.00278268	0.0163275
ELN	-1.32528	5.11043	0.00279862	0.016389
SOD3	-1.2069	6.68771	0.00284076	0.0165986
FOSL1	1.51922	7.02217	0.00290172	0.016842
SPON2	1.19204	5.14588	0.00293892	0.0170076
CD177	3.38709	4.65389	0.00295534	0.017066
HBB	-1.44229	5.6057	0.00298505	0.0172111
IRF7	1.09624	5.86512	0.0029945	0.017253
HSPA6	2.81858	5.44971	0.00306829	0.0176135
ICAM1	1.33233	5.97441	0.00307311	0.0176283
ODC1	1.44843	8.58529	0.00308511	0.0176713
CXCL10	2.30742	6.73241	0.00309876	0.0177236
IGHG2	2.59237	8.74405	0.0031629	0.018051
RSAD2	1.81224	4.81538	0.00317747	0.0180947
AADAC	-1.61632	4.65929	0.00321173	0.0182633
RETREG1	-1.1702	4.66189	0.00323308	0.0183317
CSTB	-1.332	9.2753	0.00326862	0.0184605
IGFBP3	1.46482	7.3584	0.00334156	0.0187706
SERPINE1	1.90363	8.12214	0.00334684	0.0187868
MAL	-2.30623	8.46299	0.00336863	0.0188687
LGALS1	1.31263	8.97869	0.00338826	0.0189136
ANO1	1.93314	7.43894	0.0033887	0.0189136
LYPD2	-1.95534	6.38127	0.00339219	0.0189196
TRNP1	-1.25987	6.68887	0.00347474	0.0193167
MSLN	-1.82039	6.50722	0.0034826	0.0193415
RBP1	2.08491	5.57049	0.00348773	0.0193563
FBP1	-1.21561	5.52482	0.00363011	0.0200191
AMIGO2	1.5928	4.83949	0.00371077	0.0203543
HNF1A-AS1	-1.7252	4.7111	0.00383629	0.0208659
FCGR2A	1.42667	4.63673	0.00383864	0.0208659
PLEK2	1.17375	6.44554	0.00402354	0.0215531
SERPINB9	1.08669	5.20683	0.00406462	0.0217287
CYP4X1	-1.25342	4.55983	0.00413476	0.0220287
PHLDA2	1.12301	7.92452	0.00419765	0.0222581
CCNA1	4.16611	4.58446	0.00425178	0.0224822
KRT4	-2.55056	11.1179	0.0042571	0.0224822
WARS1	1.15636	7.05901	0.00431115	0.0227066
IL1A	2.69777	5.36437	0.00436723	0.0229404
COL3A1	1.58907	10.0451	0.00438751	0.0230161
BCAS1	-1.54732	4.60115	0.00444488	0.0231931
SULF2	1.05834	6.83387	0.00452116	0.023513
PPFIA1	1.23738	5.70885	0.00457185	0.0236848
KRT17	2.62246	11.3099	0.00457229	0.0236848
SEC61G	1.2176	7.61223	0.00459508	0.0237402
MTATP8P1	-1.1104	5.1201	0.00463749	0.0239436
TMEM45A	2.08602	4.93014	0.00505839	0.0256944
TENT5B	-1.37346	5.42375	0.00513761	0.0260294
ARNTL2	1.12671	5.67736	0.0052688	0.0265507
PDPN	1.56912	5.93176	0.00526942	0.0265507
TYROBP	1.28975	6.90943	0.0052816	0.0265874
MAGEA4	5.12251	4.91077	0.00528856	0.0265954
H4C9	1.18152	5.59314	0.00533242	0.0267746
MUC1	-1.26348	7.85088	0.00540274	0.0270931
SPINK7	-2.29534	5.83444	0.00543658	0.0272286
RCN3	1.16198	5.8687	0.00545389	0.0272799
TFAP2A	1.33907	4.93153	0.00547059	0.0273112
FJX1	1.28363	4.7973	0.00549604	0.0273725
HSPA1A	1.30598	7.36359	0.00561204	0.0278053
KRT23	2.58093	5.06504	0.005652	0.0279503
CTSV	1.44064	5.04702	0.00570019	0.0281532
IGHGP	3.00749	8.27015	0.0057049	0.0281588
RPL22L1	1.00013	6.23169	0.00580838	0.0285838
OAS1	1.05762	5.94214	0.00583657	0.0286825
GCLM	1.55698	6.03681	0.00593627	0.0290814
MLPH	-1.3899	5.29399	0.0059616	0.0291873
ARL4C	1.18007	5.88937	0.00597103	0.0291971
PXDN	1.28917	5.4579	0.00598346	0.0292215
MX1	1.23147	5.80273	0.0061042	0.029714
CYSRT1	-1.58413	5.9831	0.00614113	0.029843
KLK12	-1.8383	5.0278	0.00618187	0.0300039
BASP1	1.66422	6.30871	0.00619261	0.0300262
GABRE	2.19739	4.78705	0.006224	0.0301031
DCBLD1	1.02637	4.60375	0.00629757	0.0303776
IGHJ3P	-1.53993	5.32596	0.00635689	0.0305815
PLK2	1.01423	5.44688	0.00665276	0.0315802
CXCL9	2.13193	6.47646	0.00668071	0.0316618
SOCS1	1.10433	5.25806	0.00674778	0.0318835
IDO1	2.4776	5.13237	0.00677744	0.0320044
CLDN7	1.1382	6.924	0.00680469	0.0320944
HMGB1P6	1.06601	4.78201	0.00684798	0.0322212
KLHDC7B	2.93211	5.1085	0.00693251	0.0324864
SCD	1.05017	8.01936	0.00694157	0.0324864
PANX2	2.42361	4.79133	0.00697151	0.0325742
CRISP3	-2.27925	5.48902	0.00698108	0.0325742
EGFL6	1.54837	4.6085	0.00705792	0.0328547
FGF19	5.39653	5.73855	0.00708262	0.0329445
RASEF	-1.03072	5.07294	0.0070856	0.0329445
DEFB4A	3.40426	5.33949	0.0071203	0.0330667
PFN2	1.31605	6.85934	0.00715304	0.0331795
JAG2	1.09027	5.31171	0.00715875	0.0331863
ASPN	1.58484	5.50246	0.00720291	0.0333217
IL1RAP	1.34679	4.56105	0.00724246	0.0334363
TMEM125	-1.02681	4.824	0.00726912	0.0335002
AC103702.2	1.6709	4.73534	0.00733893	0.0337033
SNAI2	1.68277	5.73402	0.00738131	0.0338781
TNS4	1.79393	8.15844	0.00753213	0.0344281
LIF	1.52729	4.57378	0.00760494	0.0346614
MAOB	-1.26737	5.13324	0.00761462	0.0346854
JAG1	1.05799	6.94693	0.00791055	0.035702
TIMP1	1.07103	9.37053	0.00791575	0.035705
PRSS22	1.26785	6.17945	0.00834737	0.0372666
CAPN14	-1.94192	5.15797	0.00847826	0.0377247
PTHLH	2.75884	6.15544	0.00875392	0.0386422
RPL10P9	-1.1418	6.87777	0.00910799	0.0398025
HBA2	-1.13884	5.29607	0.00912438	0.0398106
PGGHG	1.30443	5.0803	0.00912505	0.0398106
CMTM3	1.0774	5.00821	0.00913527	0.039833
COL5A1	1.40153	7.05137	0.00920569	0.040029
ESPN	1.18901	4.67281	0.00938757	0.0406174
MMP7	2.36856	6.96988	0.009491	0.0409521
CXCL3	1.99861	5.33681	0.0104801	0.0441395
GATA4	-1.56198	5.46603	0.0104826	0.0441395
THY1	1.11397	5.19016	0.0105632	0.0444072
DLX5	2.57175	4.91872	0.0106295	0.0445666
TNFAIP2	1.03531	6.86719	0.0106592	0.0446481
KRT75	3.46194	4.88365	0.0106603	0.0446481
G6PD	1.25081	7.62137	0.0109149	0.0455204
PIK3AP1	1.27616	4.69017	0.0109705	0.0456497
MRPL21	1.10401	5.98558	0.0109808	0.0456497
LINC01133	-1.0481	5.30998	0.011023	0.0457917
TNFAIP6	1.48749	4.59013	0.0110589	0.0458772
PPL	-1.20996	8.13923	0.011289	0.0466839
AL365181.3	1.49081	4.73867	0.0115124	0.0473831
ISYNA1	1.27392	5.51174	0.011603	0.0476313
SAMD9	1.41957	6.7808	0.0116743	0.047824
C3	-1.22728	7.73415	0.0117035	0.0479186
CLDN3	2.51113	7.91935	0.0117207	0.0479637
CMTM7	1.10977	4.5555	0.0118076	0.048269
CARD11	1.46044	4.82765	0.0119563	0.0488006
CCND1	1.19312	8.24162	0.0120006	0.0489564
LAPTM5	1.02356	6.15291	0.0121933	0.0496136
