# Supplementary material for: Network pharmacology- and molecular docking-based approaches to unveil the pharmacological mechanisms of dihydroartemisinin against esophageal carcinoma
Source: Front Genet. 2022 Nov 25;13:1017520. doi: 10.3389/fgene.2022.1017520 (PMC9732420; doi:10.3389/fgene.2022.1017520)
Supplement: Supplementary file 2 [file Table1.XLSX]

## Sheet: Sheet1
FLT1
KDR
VEGFA
CYP1A2
CES1
CES2
PTGS2
MMP9
CA2
CA1
FBP1
CASP1
HSD17B2
CYP3A4
CYP2C19
BRS3
ACPP
TERT
CASP7
ABCC9
OXTR
EDNRB
EDNRA
CCNA1
CCNA2
CDK2
SLC6A3
AOC3
JAK3
JAK1
JAK2
PSENEN
NCSTN
APH1A
PSEN1
APH1B
PSEN2
PARP1
TYK2
CDK5
CDK5R1
PSMB5
LGMN
PYGL
AR
CAPN1
MMP1
MMP2
PSMB2
CASP8
PSMB1
MMP8
ERBB2
EGFR
TOP2A
KCNA5
PDE10A
SLC5A1
MAPK10
CYP17A1
CYP2D6
MAPK3
AURKA
ASAH1
GLRA1
GLRA2
CHRM4
ADRA2C
CHRM5
CHRM2
OPRM1
OPRK1
CHRM3
PTAFR
SIGMAR1
DUSP3
FDFT1
CSF1R
CDK1
CCNB1
CCNB2
CCNB3
KCNJ11
LRRK2
GRK2
CYP11B1
KCNQ1
KCNE1
CYP11B2
PIK3CA
FGFR1
ALOX12
TYMS
VDR
SLC6A2
SLC6A4
MAPK1
LTA4H
FKBP1A
ADORA2B
MAPK14
MAP2K1
ADAM17
CYP51A1
SCN9A
ICMT
MTNR1A
MTNR1B
OPRD1
P2RX3
HMGCR
EWS-Fli1
CHRM1
SCN1A
CXCR4
GABRA2
GAA
MGAM
GABRD
SLC47A1
GABRB1
FGF1
GABRG3
GLRA3
NFKB2
TNF
GABRE
GABRA3
FGG
GABRG1
GABRP
NR3C1
GABRA4
GABRB2
IFNG
EGF
AMY2A
CA4
KCNH2
FGF4
FGB
GABRQ
DHFR
ATP1A1
GABRB3
SI
GABRA5
PADI4
GABRA6
GABRA1
FGA
MLNR
SLCO1B3
GABRG2
LRP2
GRIK1
ALB
ABCB1
FGF2
SLCO1B1
